# Supplementary material for: In vitro biosynthesis of Ag, Au and Te-containing nanostructures by Exiguobacterium cell-free extracts
Source: BMC Biotechnol. 2020 May 29;20:29. doi: 10.1186/s12896-020-00625-y (PMC7260758; doi:10.1186/s12896-020-00625-y)
Supplement: Supplementary file 2 — Additional file 2. Availability of Data. [file 12896_2020_625_MOESM2_ESM.xlsx]

## Sheet: Raw Data
Raw Data of Figure 1
Ag (I) NADH	pH 7			pH 8			pH 9					Te (IV) NADH	pH 7			pH 8			pH 9
MF03 (+)	1.61829	1.56851	1.54437	0.800374	0.944537	0.952255	5.91759	6.48315	6.20661			MF03 (+)	1.02455	1.23367	1.19008	0.213427	0.201229	0.219325	3.55011	4.0024	3.04589
MF03 (-)	3.49856	3.00846	3.22876	0.995662	0,089770088*	0.899943	8.9956	8.90096	9.22441			MF03 (-)	1.54213	1.62274	1.8455	0.213427	0.201229	0.219325	5.70199	6.40901	5.85334
MF06 (+)	0.213427	0.201229	0.219325	0.213427	0.201229	0.219325	0.747276	0.696281	0.680952			MF06 (+)	0.213427	0.201229	0.219325	0.213427	0.201229	0.219325	0.213427	0.201229	0.219325
MF06 (-)	0.213427	0.201229	0.219325	0.213427	0.201229	0.219325	1.60005	1.61223	1.58256			MF06 (-)	0.213427	0.201229	0.219325	0.213427	0.201229	0.219325	0.213427	0.201229	0.219325
MF08 (+)	0.213427	0.201229	0.219325	0.213427	0.201229	0.219325	1.09848	1.49897	1.39686			MF08 (+)	0.213427	0.201229	0.219325	1.4566	1.81022	1.75678	2.67009	2.55938	2.59863
MF08 (-)	0.213427	0.201229	0.219325	0.213427	0.201229	0.219325	4.00032	4.48845	4.3489			MF08 (-)	0.213427	0.201229	0.219325	2.67217	2.59673	2.60504	7.21457	7.00166	7.15669
Ag (I) NADPH	pH 7			pH 8			pH 9					Te (IV) NADPH	pH 7			pH 8			pH 9
MF03 (+)	0.213427	0.201229	0.219325	0.213427	0.201229	0.219325	10.5449	11.0003	11.3671			MF03 (+)	0.213427	0.201229	0.219325	0.213427	0.201229	0.219325	4.01987	4.93345	3.87434
MF03 (-)	0.213427	0.201229	0.219325	0.213427	0.201229	0.219325	18.7152	19.0391	17.9831			MF03 (-)	0.213427	0.201229	0.219325	0.213427	0.201229	0.219325	9.52149	9.75008	8.99854
MF06 (+)	0.213427	0.201229	0.219325	0.213427	0.201229	0.219325	0.611369	0.508991	0.668805			MF06 (+)	0.213427	0.201229	0.219325	0.213427	0.201229	0.219325	0.213427	0.201229	0.219325
MF06 (-)	0.213427	0.201229	0.219325	0.213427	0.201229	0.219325	1.56777	1.67035	1.60088			MF06 (-)	0.213427	0.201229	0.219325	0.213427	0.201229	0.219325	0.213427	0.201229	0.219325
MF08 (+)	0.213427	0.201229	0.219325	0.213427	0.201229	0.219325	0.213427	0.201229	0.219325			MF08 (+)	0.213427	0.201229	0.219325	1.09548	0.953345	1.11516	1.97327	1.79886	1.81979
MF08 (-)	0.213427	0.201229	0.219325	0.213427	0.201229	0.219325	0.213427	0.201229	0.219325			MF08 (-)	0.213427	0.201229	0.219325	2.17639	1.9567	2.00101	2.95662	3.2382	3.09733
Au (III) NADH	pH 7			pH 8			pH 9
MF03 (+)	0.213427	0.201229	0.219325	0.213427	0.201229	0.219325	9.5774	9.88945	8.90599
MF03 (-)	0.213427	0.201229	0.219325	0.213427	0.201229	0.219325	9.00851	10.5468	9.93354
MF06 (+)	1.96793	2.18924	2.23542	0.213427	0.201229	0.219325	0.213427	0.201229	0.219325
MF06 (-)	2.0469	2.60073	2.06079	0.213427	0.201229	0.219325	0.213427	0.201229	0.219325
MF08 (+)	0.213427	0.201229	0.219325	0.213427	0.201229	0.219325	0.213427	0.201229	0.219325
MF08 (-)	0.213427	0.201229	0.219325	0.213427	0.201229	0.219325	0.213427	0.201229	0.219325
Au (III) NADPH	pH 7			pH 8			pH 9
MF03 (+)	0.213427	0.201229	0.219325	0.213427	0.201229	0.219325	13.9557	14.5253	13.9084
MF03 (-)	0.213427	0.201229	0.219325	0.213427	0.201229	0.219325	14.7919	14.0003	12.9887
MF06 (+)	0.213427	0.201229	0.219325	0.213427	0.201229	0.219325	0.213427	0.201229	0.219325
MF06 (-)	0.213427	0.201229	0.219325	0.213427	0.201229	0.219325	0.213427	0.201229	0.219325
MF08 (+)	0.213427	0.201229	0.219325	0.213427	0.201229	0.219325	0.213427	0.201229	0.219325
MF08 (-)	0.213427	0.201229	0.219325	0.213427	0.201229	0.219325	0.213427	0.201229	0.219325
Raw Data of Figure 2
	Ag (I) Reduction							Te (IV) Reduction
pH 9; NADPH	MF03			MF03_T			pH 9; NADPH	MF03			MF03_T
(+)	10.5449	11.0003	11.3671	16.2149	14.9334	16.0959	(+)	4.01987	4.93345	3.87434	10.2149	9.80324	8.09564
(-)	18.7152	19.0391	17.9831	21.5354	24.0968	23.9977	(-)	9.52149	9.75008	8.99854	16.5324	17.0031	15.8315
pH 9; NADH	MF08			MF08_T			pH 9; NADH	MF08			MF08_T
(+)	1.09848	1.49897	1.39686	7.21491	6.93345	9.09555	(+)	2.67009	2.55938	2.59863	8.49852	9.00365	7.88589
(-)	4.00032	4.48845	4.3489	14.0912	13.0088	16.5887	(-)	7.21457	7.00166	7.15669	13.9831	14.0043	14.2636
	Au (III) Reduction
pH 7; NADH	MF03			MF03_T
(+)	13.9557	14.5253	13.9084	15.5049	13.866	13.2653
(-)	14.7919	14.0003	12.9887	15.0256	12.9885	14.9986
pH 7; NADH	MF06			MF06_T
(+)	1.96793	2.18924	2.23542	2.65699	3.5202	2.46432
(-)	2.0469	2.60073	2.06079	3.02522	1.73542	2.59663
Raw Data of Table 1
	Aerobic									Anaerobic
		n	1	2	3	4	5	6			n	1	2	3	4	5	6
	Ag	MF03	0.125	0.0625	0.25	0.125	0.0625	0.125		Ag	MF03	0.25	0.125	0.0625	0.125	0.0625	0.125
		MF06	0.125	0.03125	0.0625	0.03125	0.0625	0.0625			MF06	0.125	0.125	0.125	0.25	0.0625	0.0625
		MF08	0.125	0.125	0.125	0.25	0.0625	0.0625			MF08	0.25	0.25	0.25	0.5	0.125	0.125
	Au	MF03	0.25	0.125	0.125	0.25	0.25	0.5		Au	MF03	1	0.5	0.5	0.5	0.25	0.25
		MF06	0.125	0.25	0.0625	0.125	0.125	0.0625			MF06	0.5	0.5	0.25	0.25	0.5	1
		MF08	0.5	0.125	0.125	0.25	0.25	0.25			MF08	0.5	0.5	1	0.25	0.5	0.25
	Te	MF03	0.125	0.25	0.25	0.5	0.25	0.125		Te	MF03	4	2	2	2	1	1
		MF06	0.5	0.25	0.25	0.125	0.25	0.125			MF06	0.5	1	1	1	2	0.5
		MF08	0.5	0.25	0.5	1	0.25	0.5			MF08	4	4	4	4	4	2
Raw Data of Figure S1
	Exiguobacterium acetylicum MF03
	Aerobic									Anaerobic
Ag (I)	0.785398	0.684169	0.684169	0.589921	0,5899213*	0.684169	0.785398	0.589921	0.785398	0.589921	0.545415	0.545415	0.545415	0.589921	0.545415	0.589921	0.589921	0.545415
Au (III)	1.13097	1.53938	1.39626	1.39626	1.39626	1.26013	1.13097	1.26013	1.39626	0.589921	0.684169	0.589921	0.589921	0.589921	0.502655	0.684169	0.684169	0.589921
Te (IV)	4.0352	4.27606	4.52389	4.0352	3.80133	4.27606	4.0352	4.52389	4.0352	0.0706858	0.0706858	0.0706858	0.0706858	0.0706858	0.0706858	0.0706858	0.0706858	0.0706858
	Exiguobacterium aurantiacumMF06
	Aerobic									Anaerobic
Ag (I)	1.39626	1.39626	1.32732	1.39626	1.32732	1.32732	1.39626	1.39626	1.39626	0.46164	0.46164	0.502655	0.42237	0.42237	0.502655	0.502655	0.46164	0.46164
Au (III)	0.950332	0.893609	1.06901	0.838631	0.893609	0.838631	0.893609	0.950332	0.950332	0.589921	0.636173	0.733911	0.589921	0.589921	0.733911	0.589921	0.636173	0.589921
Te (IV)	3.35452	3.14159	3.57443	3.14159	3.80133	3.14159	3.57443	3.14159	3.35452	2.54469	2.35968	2.2698	2.35968	2.45132	2.45132	2.54469	2.45132	2.45132
	Exiguobacterium profundumMF09
	Aerobic									Anaerobic
Ag (I)	1.32732	1.46695	1.53938	1.39626	1.39626	1.46695	1.46695	1.39626	1.39626	0.785398	0.785398	0.636173	0.733911	0.636173	0.684169	0.636173	0.733911	0.636173
Au (III)	1.39626	1.32732	1.26013	1.32732	1.46695	1.39626	1.46695	1.61356	1.26013	0.785398	0.636173	0.684169	0.785398	0.636173	0.785398	0.785398	0.684169	0.733911
Te (IV)	4.27606	3.80133	4.0352	3.35452	3.80133	4.27606	3.35452	4.0352	4.0352	0.0706858	0.0706858	0.0706858	0.0706858	0.0706858	0.0706858	0.0706858	0.0706858	0.0706858
